# Supplementary material for: Functional Classification and Interaction Selectivity Landscape of the Human SH3 Domain Superfamily
Source: Cells. 2024 Jan 20;13(2):195. doi: 10.3390/cells13020195 (PMC10814857; doi:10.3390/cells13020195)
Supplement: Supplementary file 1 [file cells-13-00195-s001.zip]

Archive with 1 entries (1 files):
- cells-2796338-supplementary.pdf
